# Supplementary material for: High-Temperature Sintered Conductive Silver Paste with Optimized Structure and Performance: Formula Design and Process Adjustment
Source: Nanomaterials (Basel). 2026 May 15;16(10):606. doi: 10.3390/nano16100606 (PMC13210059; doi:10.3390/nano16100606)
Supplement: Supplementary file 1 [file nanomaterials-16-00606-s001.zip]

Archive with 1 entries (1 files):
- nanomaterials-4252090-supplementary.pdf
